# Supplementary material for: Effect of Sowing Date and Environment on Phenology, Growth and Yield of Lentil (Lens culinaris Medikus.) Genotypes
Source: Plants (Basel). 2023 Jan 19;12(3):474. doi: 10.3390/plants12030474 (PMC9922022; doi:10.3390/plants12030474)
Supplement: Supplementary file 1 [file plants-12-00474-s001.zip]

Archive with 2 entries (2 files):
- plants-1902215-supplementary.pdf
- plants-1902215-supplementary.xlsx
