# Supplementary material for: Effect of Sowing Date and Environment on Phenology, Growth and Yield of Lentil (Lens culinaris Medikus.) Genotypes
Source: Plants (Basel). 2023 Jan 19;12(3):474. doi: 10.3390/plants12030474 (PMC9922022; doi:10.3390/plants12030474)
Supplement: Supplementary file 1 [file plants-12-00474-s001.zip › plants-1902215-supplementary.xlsx]

## Sheet: TARC2018S1
SD		Establishment (m2)	Days to 50% flowering	Flowering duration	Days to 10% Podding	Days to 50% Podding	Days to Physiological Maturity	Podding phase duration
SD1		43.79	94.25	49.34	99.5	111	168.7	57.91
SD2		41.21	95.36	39.05	98.2	107.5	160.2	52.79
SD3		33.62	98.07	28.04	105.1	110.9	153.8	43.14
SD4		45.92	90.86	25.17	101.3	104.9	148	43.28
p value		0.006	<0.001	<0.001	<0.001	<0.001	<0.001	<0.001
l.s.d. (p < 0.05)		6.58618	1.95636	2.67896	3.03403	1.54477	2.80143	2.85433
Genotype
PBA_Hallmark		44.16	94.83	33.01	102	109.2	158.6	49.6
Nipper		45.02	99.04	35.53	100.4	109.6	157.3	47.83
PBA_Ace		46.06	93.34	37.59	97.6	108.1	156.3	48.56
PBA_Blitz		39.94	87.27	40.42	96.1	105	153.7	49.15
PBA_Bolt		43.33	96.16	32.17	105.1	109	155.1	45.98
PBA_Greenfield		29.08	101.08	33.83	105.8	113.5	171.4	58.16
PBA_HurricaneXT		37.65	95.87	30.59	102.5	108.6	154.8	46.53
PBA_Jumbo2		43.84	89.49	40.07	98.7	105.9	154.3	48.42
p value		<0.001	<0.001	<0.001	<0.001	<0.001	<0.001	<0.001
l.s.d. (p < 0.05)		7.58245	2.76974	3.79369	4.20961	2.19233	3.66547	3.73616
Genotype	SD
PBA_HallmarkXT	1	49.6	98.49	41.66	103	113.5	166.6	53.99
Nipper	1	48.8	102.52	50.02	95.7	112.6	174.5	62.39
PBA_Ace	1	48.9	92.95	48.69	94	112.1	163.8	52.02
PBA_Blitz	1	39.72	79.77	59.34	96.4	107.9	167.1	59.26
PBA_Bolt	1	55.94	96.63	45.34	101.6	111.9	165.1	53.86
PBA_Greenfield	1	27.42	104.71	48.68	103.3	111.4	179.2	67.94
PBA_HurricaneXT	1	35.36	99.55	39.68	104.4	111.8	167.1	55.34
PBA_Jumbo2	1	44.6	79.36	61.31	97.4	107.2	166.1	58.49
MEAN	1	43.7925	94.2475	49.34	99.475	111.05	168.687	57.9112
PBA_HallmarkXT	2	39.98	94.3	39.66	98	106.4	159	52.09
Nipper	2	43.17	96.81	42.05	96.7	111	162.2	51.07
PBA_Ace	2	50.34	93.74	39.01	96	105	158.5	53.62
PBA_Blitz	2	45.23	92.52	39.33	90.3	102.7	157.9	55.79
PBA_Bolt	2	38.89	98.05	35.31	109.7	108.4	159.4	50.5
PBA_Greenfield	2	32.88	96.18	41.36	101.2	113.3	166	53.59
PBA_HurricaneXT	2	34.88	95.6	38.35	98	108.3	159.8	51.4
PBA_Jumbo2	2	44.29	95.72	37.32	95.7	104.9	159.2	54.28
MEAN	2	41.2075	95.365	39.0488	98.2	107.5	160.25	52.7925
PBA_HallmarkXT	3	37.6	96.95	27.03	105.7	112	156.3	44.3
Nipper	3	39.68	101.58	25.38	106.3	109.6	154.7	45.16
PBA_Ace	3	30.34	97.75	32.68	101.3	111.7	155.3	44.62
PBA_Blitz	3	32.71	90.89	32.03	97	105	145.7	41.63
PBA_Bolt	3	36.02	98.96	25.64	107.7	111.4	152.3	40.14
PBA_Greenfield	3	23.26	105.43	24.29	113.6	120.1	167.5	47.35
PBA_HurricaneXT	3	30.52	98.55	26.32	106.3	109.8	151.4	42.14
PBA_Jumbo2	3	38.86	94.46	30.97	102.6	107.7	147.3	39.76
MEAN	3	33.6238	98.0712	28.0425	105.062	110.913	153.812	43.1375
PBA_HallmarkXT	4	49.47	89.6	23.66	101.3	104.9	152.6	48.02
Nipper	4	48.42	95.24	24.68	103	105	137.9	32.7
PBA_Ace	4	54.66	88.93	29.96	99	103.7	147.4	43.98
PBA_Blitz	4	42.11	85.9	30.99	100.6	104.4	143.9	39.92
PBA_Bolt	4	42.48	91.02	22.39	101.3	104.3	143.7	39.41
PBA_Greenfield	4	32.76	98.01	20.97	105	109.1	173	63.78
PBA_HurricaneXT	4	49.82	89.78	18.03	101.3	104.3	140.9	37.23
PBA_Jumbo2	4	47.61	88.44	30.67	99	103.7	144.7	41.17
MEAN	4	45.9163	90.865	25.1688	101.312	104.925	148.013	43.2763
p value		0.748	<0.001	0.014	0.456	0.034	<0.001	<0.001
l.s.d. (p < 0.05)		ns	5.53168	7.58738	ns	4.38776	7.40384	7.56116

## Sheet: TARC2019S2
SD		Days to emergence	Establishment (m2)	Days to 50% flowering	Flowering duration	Days to 10% Podding	Days to 50% Podding	Days to Physiological Maturity	Vegetative phase duration	Podding phase duration
SD1		6.29	81.9	84.83	74.5	95.75	100.6	179.7	69.06	83.89
SD2		8.36	117.7	90.99	54.83	97.37	107.4	168.5	72.77	71.08
SD3		9.97	118.3	94.96	48	100.17	110	156.5	73.59	56.27
SD4		15.51	115.9	93.62	36.58	97.08	104.3	141.2	68.91	43.99
p value		<0.001	<0.001	<0.001	<0.001	0.406	<0.001	<0.001	0.046	<0.001
l.s.d. (p < 0.05)		0.868331	9.20709	3.30584	6.55255	n.s	3.55525	1.78965	4.2237	5.9173
Genotype
Nipper		10.13	126.7	113.72	47.83	116.75	127.5	162.6	92.35	45.95
PBA HallmarkXT		10.35	107.4	88.72	46.42	97.58	103.5	161.5	72.98	64.04
PBA_Ace		9.76	112	88.97	58.58	92.75	100.7	160.3	65.46	67.66
PBA_Blitz		9.37	101.8	80.22	55.83	91.58	96.8	161.4	61.84	69.45
PBA_Bolt		9.92	114.6	89.82	53.5	95.33	104.6	161.6	69.4	65.97
PBA_Greenfield		10.51	102.4	94.8	58.83	98.42	108.3	165.4	72.34	66.86
PBA_HurricaneXT		10.03	93.5	90.04	46.67	97.92	104	159.9	71.4	61.88
PBA_Jumbo2		10.2	109.1	82.52	60.17	90.42	99.3	159.1	62.86	68.65
p value		0.627	<0.001	<0.001	0.007	<0.001	<0.001	<0.001	<0.001	<0.001
l.s.d. (p < 0.05)		n.s	12.2578	4.34853	9.26547	7.47415	4.33403	2.45197	6.37851	7.97089
Genotype	SD
Nipper	1	6.74	92.7	129.74	64.33	130	145.1	184.7	106.46	55
PBA HallmarkXT	1	6.01	81.8	81.66	52	102.33	98	176.8	85.53	74.65
PBA_Ace	1	6.32	83.9	82.13	80	88	96.5	179.3	61.36	91.35
PBA_Blitz	1	5.98	97	60.78	82.33	93.67	82.3	181.8	48.87	88.4
PBA_Bolt	1	6.23	76.2	84.03	74.67	90.67	98.5	178.2	67.35	86.53
PBA_Greenfield	1	6.4	76.8	87.6	88.33	89.33	99.6	185	65.44	95.45
PBA_HurricaneXT	1	6.3	68.5	82.28	68.67	92	99.4	176.1	67.77	83.96
PBA_Jumbo2	1	6.38	78.1	70.38	85.67	80	85.6	175.8	49.69	95.76
MEAN	1	6.295	81.875	84.825	74.5	95.75	100.625	179.712	69.0588	83.8875
Nipper	2	8.25	135.9	118.68	47.67	121	132.4	168.9	102.29	47.67
PBA HallmarkXT	2	9.01	113.1	91.04	45.67	96.67	107.1	169.9	72.43	73.4
PBA_Ace	2	8	126.3	83.98	59.33	89.33	99.9	171	65.64	81.56
PBA_Blitz	2	7.59	103.5	80.79	57.67	87.33	96.1	169.9	63.21	82.28
PBA_Bolt	2	8.23	132.9	89.34	48.33	96.67	109.3	165.7	73.32	68.92
PBA_Greenfield	2	8.31	109	95.2	65.33	100	109.9	170.6	71.7	70.28
PBA_HurricaneXT	2	9.39	106.6	89.4	45.67	98.67	106.3	165	70.98	66.54
PBA_Jumbo2	2	8.1	114.3	79.51	69	89.33	98	167.4	62.57	77.95
MEAN	2	8.36	117.7	90.9925	54.8338	97.375	107.375	168.55	72.7675	71.075
Nipper	3	11.63	124.4	109.02	42.33	113.67	124.2	157.3	85.94	43.65
PBA HallmarkXT	3	10.04	114.3	89.67	50	91.67	103.9	155.2	67.34	63.55
PBA_Ace	3	9.46	124.1	96.75	56.33	100	105.7	153.7	69.04	53.94
PBA_Blitz	3	8.34	106.1	83.96	47.67	92.33	103	154	69.66	60.85
PBA_Bolt	3	9.53	126.6	94.96	51	97.33	109.7	160	69.34	62.68
PBA_Greenfield	3	11.33	117	98.51	46.33	102.67	111	160	78.3	57.56
PBA_HurricaneXT	3	9.47	106.1	97.24	38.33	106	112.8	156.9	77.53	50.67
PBA_Jumbo2	3	9.97	128	89.55	52	97.67	109.5	154.6	71.52	57.26
MEAN	3	9.97125	118.325	94.9575	47.9987	100.167	109.975	156.463	73.5838	56.27
Nipper	4	13.89	153.6	97.43	37	102.33	108.3	139.8	74.71	37.49
PBA HallmarkXT	4	16.33	120.4	92.5	38	99.67	105	144.2	66.64	44.57
PBA_Ace	4	15.26	113.8	93	38.67	93.67	100.7	137.3	65.82	43.77
PBA_Blitz	4	15.57	100.6	95.34	35.67	93	105.8	139.8	65.63	46.26
PBA_Bolt	4	15.7	122.6	90.95	40	96.67	100.8	142.3	67.58	45.73
PBA_Greenfield	4	15.98	107	97.88	35.33	101.67	112.7	145.9	73.92	44.14
PBA_HurricaneXT	4	14.98	92.9	91.24	34	95	97.4	141.7	69.33	46.35
PBA_Jumbo2	4	16.34	116	90.62	34	94.67	103.9	138.8	67.68	43.61
MEAN	4	15.5063	115.862	93.62	36.5838	97.085	104.325	141.225	68.9137	43.99
p value		0.707	0.333	<0.001	0.386	0.08	<0.001	0.03	<0.001	0.214
l.s.d. (p < 0.05)		n.s	n.s	8.7835	n.s	14.9483	8.83213	4.9294	12.6779	n.s

## Sheet: WWAI2018S3
	SD		Days to emergence	Days to emergence	Days to 50% flowering	Flowering duration	Days to 10% Podding	Days to 50% Podding	Days to Physiological Maturity	Vegetative phase duration	Podding phase duration
SD1	SD1		3.92	126.2	128.8	50.42	147.6	152.1	194.8	124.9	42.71
SD2	SD2		11.33	117.1	123.5	41.46	136	140.2	180.2	112.2	40.04
SD3	SD3		18	123.2	120.1	29.92	128.6	131.5	166.5	102.1	34.96
SD4	SD4		18.42	108.6	112.2	25.83	119.3	121.5	155.7	93.8	34.25
F pr	p value		<0.001	0.066	<0.001	<0.001	<0.001	<0.001	<0.001	<0.001	<0.001
av 5% lsd	l.s.d. (p < 0.05)		0.224137	13.4547	1.74269	1.55305	0.791882	0.58388	0.365324	1.88681	0.754872
VARIETY	Genotype
``	PBA_Hallmark		12.83	126.8	119.4	37.33	132.5	135.8	173.8	106.6	38
Nipper	Nipper		13	119.5	122.4	37.08	132.4	136.1	174.7	109.4	38.58
PBA_Ace	PBA_Ace		12.92	129.9	121.8	37.42	132.2	135.4	175	108.9	39.58
PBA_Blitz	PBA_Blitz		12.92	120.2	116.8	40.42	131.3	135.2	173.5	103.8	38.33
PBA_Bolt	PBA_Bolt		13	112.2	119.4	35.58	132.3	135.7	172.7	106.4	37
PBA_Greenfield	PBA_Greenfield		12.75	107.7	129.3	32.83	138.1	141.5	176.7	116.5	35.25
PBA_HurricaneXT	PBA_HurricaneXT		12.92	113.9	119.6	36	132	135.7	172.5	106.7	36.83
PBA_Jumbo2	PBA_Jumbo2		13	119.7	120.7	38.58	132.4	135.2	175.6	107.7	40.33
F pr	p value		0.656	<0.001	<0.001	<0.001	<0.001	<0.001	<0.001	<0.001	<0.001
av 5% lsd	l.s.d. (p < 0.05)		0.297682	10.1507	2.01927	2.48602	0.909836	0.689916	0.785471	2.05332	1.01125
VARIETY	Genotype	TOS
PBA_HallmarkXT 1	PBA_HallmarkXT	1	4	126	128	50.67	147.7	151.3	196	124	44.67
Nipper 1	Nipper	1	4	129.7	129.3	50.67	148.3	152.3	194.7	125.3	42.33
PBA_Ace 1	PBA_Ace	1	3.67	133.7	128.7	50.33	146.3	149.7	195.3	125	45.67
PBA_Blitz 1	PBA_Blitz	1	4	130.7	125.3	56.33	146.7	151.3	195	121.3	43.67
PBA_Bolt 1	PBA_Bolt	1	3.67	120.7	128.3	48.33	146.7	151.3	193	124.7	41.67
PBA_Greenfield 1	PBA_Greenfield	1	4	120.3	138	44.33	152	158	196	134	38
PBA_HurricaneXT 1	PBA_HurricaneXT	1	4	132	125.3	49.67	146.3	151.3	192.3	121.3	41
PBA_Jumbo2 1	PBA_Jumbo2	1	4	116.3	127.7	53	147	151.3	196	123.7	44.67
MEAN	MEAN	1	3.9175	126.175	128.825	50.4162	147.625	152.062	194.787	124.913	42.71
PBA_HallmarkXT 2	PBA_HallmarkXT	2	11.33	130.3	120	43	134.7	139	179	108.7	40
Nipper 2	Nipper	2	11	113.3	126	39.67	134.3	139.3	180	115	40.67
PBA_Ace 2	PBA_Ace	2	11.33	127.7	124.3	42	134.7	140	180.7	113	40.67
PBA_Blitz 2	PBA_Blitz	2	11.33	126	118	47.33	133.7	139.3	180	106.7	40.67
PBA_Bolt 2	PBA_Bolt	2	11.67	102.7	120	41.33	135.7	139	179	108.3	40
PBA_Greenfield 2	PBA_Greenfield	2	11	104	131	35.67	143	145.3	182	120	36.67
PBA_HurricaneXT 2	PBA_HurricaneXT	2	11.33	107	123	40	136	139.7	179	111.7	39.33
PBA_Jumbo2 2	PBA_Jumbo2	2	11.67	125.7	125.7	42.67	136	139.7	182	114	42.33
MEAN	MEAN	2	11.3325	117.088	123.5	41.4588	136.012	140.163	180.213	112.175	40.0425
PBA_HallmarkXT 3	PBA_HallmarkXT	3	18	139	118	30.67	128.7	131.3	166	100	34.67
Nipper 3	Nipper	3	18	120.3	121	30	129	132.3	168	103	35.67
PBA_Ace 3	PBA_Ace	3	18	127	120.7	29.67	128.7	131	168	102.7	37
PBA_Blitz 3	PBA_Blitz	3	18	122	115.7	32	127.7	130.3	165	97.7	34.67
PBA_Bolt 3	PBA_Bolt	3	18	127.7	118.7	28.67	128	131.3	164.7	100.7	33.33
PBA_Greenfield 3	PBA_Greenfield	3	18	110.3	128	27.33	130.3	133.7	168	110	34.33
PBA_HurricaneXT 3	PBA_HurricaneXT	3	18	120.3	119.3	29	127.7	131	164.7	101.3	33.67
PBA_Jumbo2 3	PBA_Jumbo2	3	18	118.7	119.7	32	129	131	167.3	101.7	36.33
MEAN	MEAN	3	18	123.162	120.138	29.9175	128.638	131.488	166.463	102.137	34.9587
PBA_HallmarkXT 4	PBA_HallmarkXT	4	18	111.7	111.7	25	119	121.3	154	93.7	32.67
Nipper 4	Nipper	4	19	114.7	113.3	28	118	120.3	156	94.3	35.67
PBA_Ace 4	PBA_Ace	4	18.67	131.3	113.7	27.67	119	121	156	95	35
PBA_Blitz 4	PBA_Blitz	4	18.33	102.3	108	26	117.3	119.7	154	89.7	34.33
PBA_Bolt 4	PBA_Bolt	4	18.67	98	110.7	24	118.7	121	154	92	33
PBA_Greenfield 4	PBA_Greenfield	4	18	96.3	120	24	127	129	161	102	32
PBA_HurricaneXT 4	PBA_HurricaneXT	4	18.33	96.3	110.7	25.33	118	120.7	154	92.3	33.33
PBA_Jumbo2 4	PBA_Jumbo2	4	18.33	118	109.7	26.67	117.7	119	157	91.3	38
MEAN	MEAN	4	18.4162	108.575	112.225	25.8338	119.338	121.5	155.75	93.7875	34.25
F pr	p value		0.204	0.286	0.69	0.614	<0.001	<0.001	<0.001	0.682	0.003
av 5% lsd	l.s.d. (p < 0.05)		ns	21.0981	4.03853	4.85786	1.8323	1.38504	1.51585	4.13068	2.03651
SD1 - 50% Flowering
SD2 - 50% Flowering
SD3 - 50% Flowering
SD4 - 50% Flowering
SD1 - 50% Podding
SD2 - 50% Podding
SD3 - 50% Podding
SD4 - 50% Podding

## Sheet: WWAI2019S4
SD		Days to emergence	Establishment (m2)	Days to 50% flowering	Flowering duration	Days to 10% Podding	Days to 50% Podding	Days to Physiological Maturity	Vegetative phase duration	Podding phase duration
SD1		7	132.8	127.4	61.08	155.9	159.9	192.2	101.8	36.29
SD2		10.08	138.1	127.3	33	143.5	145.5	179.2	115.2	35.79
SD3		12.04	147.5	118.2	32.5	130.5	132.5	167.5	101.7	37
SD4		14.46	139.2	110	28.04	119.5	122.2	156.3	91.4	36.79
p value		<0.001	0.058	0.002	0.07	<0.001	<0.001	<0.001	0.01	0.473
l.s.d. (p < 0.05)		0.292951	10.0323	6.40526	n.s	1.14286	0.841458	0.937549	10.0597	n.s
Genotype
Nipper		11.25	155.6	127.4	26.33	140.1	141.8	172	113.6	31.92
PBA HallmarkXT		10.75	135.8	121.5	40.5	137.3	139.7	174.1	101.2	36.75
PBA_Ace		11.08	153.4	122.7	41.42	136.7	139.8	173.9	101.1	37.25
PBA_Blitz		10.58	119	111.6	51.33	135.1	138.3	173	88.3	37.92
PBA_Bolt		11.08	143.4	115.2	38.08	135.3	138.9	173.7	100.4	38.42
PBA_Greenfield		10.67	142.7	126.4	30.5	140.2	143	176.2	113.9	35.92
PBA_HurricaneXT		11.08	133.6	121.6	37.5	137.7	139.7	173.2	101.7	35.42
PBA_Jumbo2		10.67	131.5	119.6	43.58	136.2	138.8	174.3	100	38.17
p value		<0.001	<0.001	<0.001	<0.001	<0.001	<0.001	<0.001	<0.001	<0.001
l.s.d. (p < 0.05)		0.249226	11.116	4.20409	6.4147	1.36091	0.975083	0.985339	6.36095	1.52723
Genotype
Nipper	1	7	147	145.7	27.33	159	160	190.3	135.3	31.33
PBA HallmarkXT	1	7	125.7	133	69.33	156.7	160.3	191.3	93	34.67
PBA_Ace	1	7	162	133	73	154.7	159	192	91.7	37.33
PBA_Blitz	1	7	109	98.3	77	152	159	191	84	39
PBA_Bolt	1	7	135.3	109.7	68.67	154.3	159.7	193	92.3	38.67
PBA_Greenfield	1	7	131.3	140.7	33	159.7	161.7	194	131.7	34.33
PBA_HurricaneXT	1	7	128.7	132.3	66.33	157.3	160.3	193.7	95	36.33
PBA_Jumbo2	1	7	123	126.3	74	153.7	159	192.3	91	38.67
MEAN	1	7	132.75	127.375	61.0825	155.925	159.875	192.2	101.75	36.2912
Nipper	2	11	162	130.3	30.33	144.7	146.3	176.3	116.7	31.67
PBA HallmarkXT	2	9	126	127	34.33	144.3	147	180.7	116.7	36.33
PBA_Ace	2	11	152.3	127.3	34.33	142	145.3	179.3	114.3	37.33
PBA_Blitz	2	9	120.3	126.3	32.33	143.3	145.3	179.7	115.3	36.33
PBA_Bolt	2	11	141	126	30.33	141	144.3	179.3	113.3	38.33
PBA_Greenfield	2	9	142.7	127.7	33	144	145.3	180.3	117	36.33
PBA_HurricaneXT	2	11	135.7	127	31.67	144.3	145.3	178	114.3	33.67
PBA_Jumbo2	2	9.67	125	126.7	37.67	144	145.3	180.3	114	36.33
MEAN	2	10.0838	138.125	127.288	32.9988	143.45	145.512	179.237	115.2	35.79
Nipper	3	12	161.7	121	26	133	135.7	167	106	34
PBA HallmarkXT	3	12.33	145.3	117.3	31.67	129.7	130.7	167.3	102.3	37.67
PBA_Ace	3	12	160	119.7	30.67	129.7	132	167.3	104.3	37.67
PBA_Blitz	3	12	131.3	114	51	129.7	130.7	167	82.7	37.33
PBA_Bolt	3	12	156	116.7	29.33	129.3	130.7	167.3	103	38
PBA_Greenfield	3	12	152.7	123.3	28	133.7	138	170.3	109.7	36.67
PBA_HurricaneXT	3	12	140.3	117	29	129.7	131.7	166	103.3	36.33
PBA_Jumbo2	3	12	132.3	117	34.33	129.3	130.3	167.7	102.7	38.33
MEAN	3	12.0412	147.45	118.25	32.5	130.512	132.475	167.488	101.75	37
Nipper	4	15	151.7	112.7	21.67	123.7	125	154.3	96.3	30.67
PBA HallmarkXT	4	14.67	146.3	108.7	26.67	118.7	121	157	92.7	38.33
PBA_Ace	4	14.33	139.3	110.7	27.67	120.3	123	157	94	36.67
PBA_Blitz	4	14.33	115.3	107.7	45	115.3	118.3	154.3	71.3	39
PBA_Bolt	4	14.33	141.3	108.3	24	116.7	121	155.3	93	38.67
PBA_Greenfield	4	14.67	144	114	28	123.7	127	160	97.3	36.33
PBA_HurricaneXT	4	14.33	129.7	110	23	119.7	121.7	155	94	35.33
PBA_Jumbo2	4	14	145.7	108.3	28.33	117.7	120.7	157	92.3	39.33
MEAN	4	14.4575	139.163	110.05	28.0425	119.475	122.213	156.238	91.3625	36.7912
p value		<0.001	0.618	<0.001	<0.001	0.015	<0.001	<0.001	<0.001	0.396
l.s.d. (p < 0.05)		0.528551	n.s	8.95846	14.7444	2.73065	1.97486	1.73294	13.304	n.s

## Sheet: LFS2018S5
SD		Days to emergence	Establishment (m2)	Days to 50% flowering	Flowering duration	Days to 50% Podding	Days to Physiological Maturity	Vegetative phase duration	Podding phase duration
SD1		7.08	144.5	118.6	48.92	147.4	195.1	111.5	47.71
SD2		13.92	147.7	117	37.46	139.6	180.5	103.1	40.92
SD3		14	134.6	112	30.13	131.5	164.1	98	32.58
SD4		11	135.3	103.7	26.75	120.4	152.1	92.7	31.71
p value		<0.001	<0.001	<0.001	<0.001	<0.001	<0.001	<0.001	0.001
l.s.d. (p < 0.05)		0.231551	4.70655	1.22052	2.32334	2.47138	2.30915	1.03651	2.98279
Genotype
PBA_HallmarkXT		11.42	146.8	113.9	34.67	134.4	174.8	102.5	40.42
Nipper		11.5	135.3	114.9	35.17	136.2	174.2	103.4	38.08
PBA_Ace		11.5	155.3	114.7	35.25	133.9	171.8	103.2	37.92
PBA_Blitz		11.5	133.2	107	39.08	131.2	172.7	95.5	41.42
PBA_Bolt		11.5	147.3	111.8	35.17	133.3	170.5	100.3	37.17
PBA_Greenfield		11.67	124.3	118.7	32.5	141.1	175.6	107	34.5
PBA_HurricaneXT		11.42	141.3	111.5	36.33	133.8	171.4	100.1	37.58
PBA_Jumbo2		11.5	140.8	110	38.33	133.9	172.7	98.5	38.75
p value		0.297	<0.001	<0.001	<0.001	<0.001	<0.001	<0.001	<0.001
l.s.d. (p < 0.05)		ns	10.1284	1.77968	2.70838	2.39187	2.21272	1.80071	2.95678
Genotype	TOS
PBA_HallmarkXT	1	7	141	118.3	50.67	142	197.3	111.3	55.33
Nipper	1	7	134.7	120.7	49	149	196	113.7	47
PBA_Ace	1	7	161.7	120	47.33	147	190.3	113	43.33
PBA_Blitz	1	7	142.3	116.7	47.33	149	196.7	109.7	47.67
PBA_Bolt	1	7	157	115.7	50	144.7	194	108.7	49.33
PBA_Greenfield	1	7.67	113.3	123	46	155	196	115.3	41
PBA_HurricaneXT	1	7	150	118	51	146.7	193	111	46.33
PBA_Jumbo2	1	7	156	116.3	50	146	197.7	109.3	51.67
MEAN	4	7.08375	144.5	118.587	48.9162	147.425	195.125	111.5	47.7075
PBA_HallmarkXT	2	13.67	158	120	35.67	141	184	106.3	43
Nipper	2	14	133.7	120.3	33.67	141.3	181.7	106.3	40.33
PBA_Ace	2	14	162.7	122	36.67	140	181	108	41
PBA_Blitz	2	14	142	106.3	45.67	134.7	181.3	92.3	46.67
PBA_Bolt	2	14	154.3	116.3	38.67	139.7	178.7	102.3	39
PBA_Greenfield	2	14	145.3	123.7	30.33	143.3	181.3	109.7	38
PBA_HurricaneXT	2	13.67	143.7	114.3	37.67	137.7	177	100.7	39.33
PBA_Jumbo2	2	14	142	113	41.33	139	179	99	40
MEAN	4	13.9175	147.713	116.987	37.46	139.588	180.5	103.075	40.9162
PBA_HallmarkXT	3	14	137.7	115.7	25.67	134.7	164.7	101.7	30
Nipper	3	14	135	113.7	29.67	133	166	99.7	33
PBA_Ace	3	14	152.7	112.7	30	129.7	164.3	98.7	34.67
PBA_Blitz	3	14	124.7	104.7	34.33	125.7	162.3	90.7	36.67
PBA_Bolt	3	14	140.7	112.3	27.67	129.3	160.3	98.3	31
PBA_Greenfield	3	14	121	118	29	139.7	168.3	104	28.67
PBA_HurricaneXT	3	14	130.7	110.7	30.33	131	164.7	96.7	33.67
PBA_Jumbo2	3	14	134.3	108.3	34.33	129.3	162.3	94.3	33
MEAN	4	14	134.6	112.013	30.125	131.55	164.112	98.0125	32.585
PBA_HallmarkXT	4	11	150.7	101.7	26.67	120	153.3	90.7	33.33
Nipper	4	11	137.7	105	28.33	121.3	153.3	94	32
PBA_Ace	4	11	144	104	27	119	151.7	93	32.67
PBA_Blitz	4	11	123.7	100.3	29	115.7	150.3	89.3	34.67
PBA_Bolt	4	11	137.3	103	24.33	119.7	149	92	29.33
PBA_Greenfield	4	11	117.3	110	24.67	126.3	156.7	99	30.33
PBA_HurricaneXT	4	11	140.7	103	26.33	120	151	92	31
PBA_Jumbo2	4	11	130.7	102.3	27.67	121.3	151.7	91.3	30.33
MEAN	4	11	135.263	103.662	26.75	120.412	152.125	92.6625	31.7075
p value		0.519	0.311	<0.001	0.049	0.055	0.173	<0.001	0.096
l.s.d. (p < 0.05)		ns	ns	3.49566	5.41276	4.87989	ns	3.50367	ns

## Sheet: LFS2019S6
SD		Days to emergence	Establishment (m2)	Days to 50% flowering	Flowering duration	Days to 10% Podding	Days to 50% Podding	Days to Physiological Maturity	Vegetative phase duration	Podding phase duration
SD1		6.75	107.2	136.3	55.21	150.8	160.3	188.8	104.13	38.04
SD2		11.92	106	128.5	33.83	137.8	145.1	172.6	104.83	34.79
SD3		12.17	119.2	117.3	26.17	125.7	131.6	160.5	98.58	34.75
SD4		19.04	124.5	108.6	22.83	113.5	117.3	148.9	83.08	35.46
p value		<0.001	<0.001	<0.001	<0.001	<0.001	<0.001	<0.001	<0.001	0.002
l.s.d. (p < 0.05)		0.716935	7.8727	3.69973	2.65189	1.02721	1.46252	1.08725	3.60675	1.19238
Genotype	SD
Nipper		12.5	125.3	128.7	30.17	135.4	140.4	169.2	104.58	33.83
PBA HallmarkXT		12.92	113.6	124.4	32.83	131.7	138.2	167.6	97.75	35.92
PBA_Ace		12.42	121.3	124	34.67	131.6	138.1	167.5	98.42	35.92
PBA_Blitz		12.08	99.4	112.3	42	130	137.1	164.2	88	34.25
PBA_Bolt		12.67	120.8	122.8	35.17	131.1	137.5	165.3	96	34.17
PBA_Greenfield		12.42	114.2	126.7	32.17	134.5	141.1	174.7	103.25	40.17
PBA_HurricaneXT		12.42	107.3	123.2	30.08	131.3	138.2	166.5	100.25	35.17
PBA_Jumbo2		12.33	111.9	119.3	39	130	138.1	166.7	93	36.67
p value		0.004	<0.001	<0.001	<0.001	<0.001	<0.001	<0.001	<0.001	<0.001
l.s.d. (p < 0.05)		0.370256	7.86072	2.13345	4.30489	1.63505	1.19674	1.29489	3.88629	1.90428
Genotype
Nipper	1	7.33	107.3	146	51	157	162.3	187	110.67	30
PBA HallmarkXT	1	7.33	97.7	143.3	54.67	150	159.3	187.7	103	37.67
PBA_Ace	1	6.67	117.3	140	53.67	151	160	189.3	105.67	38.33
PBA_Blitz	1	6	98.3	102.3	70.33	147.3	159.7	186	87.67	38.67
PBA_Bolt	1	7	116.7	142.7	54.67	151.7	159.3	188	104.33	36.33
PBA_Greenfield	1	6.67	102	142	49.67	153.3	161.7	195	111	41.67
PBA_HurricaneXT	1	6.67	107	140	47	150	160	189	112	39
PBA_Jumbo2	1	6.33	111.7	134.3	60.67	146	160.3	188.7	98.67	42.67
MEAN		6.75	107.25	136.325	55.21	150.787	160.325	188.838	104.126	38.0425
Nipper	2	11.33	112.3	134.7	26.33	139.7	146.3	176	114	36.33
PBA HallmarkXT	2	12.33	108	130	30	136.7	144.7	174.3	107	37.67
PBA_Ace	2	12	113	129	34	137.7	144.7	173.7	106.67	36
PBA_Blitz	2	12	93.7	126.7	48.33	138	143.3	169	89	31
PBA_Bolt	2	12	108	125.7	32.67	136	144.7	168	105	32
PBA_Greenfield	2	12	105.3	130	30	141	146.7	181.3	111.67	40.33
PBA_HurricaneXT	2	12	94.3	127.7	29	137	144.7	167.7	107.33	30.67
PBA_Jumbo2	2	11.67	113.7	124.7	40.33	136.7	145.7	171	98	34.33
MEAN		11.9162	106.037	128.562	33.8325	137.85	145.1	172.625	104.834	34.7912
Nipper	3	12.33	135.7	123	23.33	128.7	132.3	162	105	33.33
PBA HallmarkXT	3	12.33	118.7	116	23.67	127.3	131	160.7	99	33.33
PBA_Ace	3	12.33	127.3	120	26.67	125.3	131.3	160.7	99.33	35.33
PBA_Blitz	3	12	92.3	112.7	26.33	122.3	130.7	154.3	95.33	32
PBA_Bolt	3	12.33	132.7	114.7	29	124	130.3	157.7	94.67	33.67
PBA_Greenfield	3	12	124.3	122.3	26	128	135.3	167.3	102.33	39.33
PBA_HurricaneXT	3	12	112.3	117	23.33	125	130.3	161.3	98.33	36.33
PBA_Jumbo2	3	12	110	112.7	31	125	131.7	159.7	94.67	34.67
MEAN		12.165	119.162	117.3	26.1662	125.7	131.612	160.463	98.5825	34.7488
Nipper	4	19	146	111	20	116.3	120.7	152	88.67	35.67
PBA HallmarkXT	4	19.67	130	108.3	23	112.7	117.7	147.7	82	35
PBA_Ace	4	18.67	127.7	107	24.33	112.3	116.3	146.3	82	34
PBA_Blitz	4	18.33	113.3	107.7	23	112.3	114.7	147.7	80	35.33
PBA_Bolt	4	19.33	126	108.3	24.33	112.7	115.7	147.3	80	34.67
PBA_Greenfield	4	19	125	112.7	23	115.7	120.7	155	88	39.33
PBA_HurricaneXT	4	19	115.7	108.3	21	113.3	118	148	83.33	34.67
PBA_Jumbo2	4	19.33	112.3	105.7	24	112.3	114.7	147.3	80.67	35
MEAN		19.0412	124.5	108.625	22.8325	113.45	117.313	148.912	83.0837	35.4588
p value		0.209	0.046	<0.001	0.002	0.107	0.155	<0.001	0.069	<0.001
l.s.d. (p < 0.05)		n.s	16.1061	4.84183	16.3759	n.s	n.s	2.59219	n.s	3.72002

## Sheet: YAI2018S7
SD		Days to emergence	Establishment (m2)	Days to 50% flowering	Flowering duration	Days to 10% Podding	Days to 50% Podding	Days to Physiological Maturity	Vegetative phase duration	Podding phase duration
SD1		7.08	142.3	104.1	63.97	120.2	129	188.9	96.99	59.83
SD2		13.87	136.3	104.4	46.37	119.5	135.1	172.9	90.5	37.79
SD3		13.92	140	107.8	30.79	122.6	129.2	158.4	93.92	29.12
SD4		11	131.6	103.7	24.88	114.6	121	148	92.68	27.21
p value		<0.001	0.346	0.035	<0.001	<0.001	<0.001	<0.001	0.003	<0.001
l.s.d. (p < 0.05)		0.13163	ns	2.71878	4.18066	2.15228	3.10807	0.730302	2.65882	3.50153
Genotype
CIPAL_1422		11.5	138.4	105.9	38.78	122.5	132	166.7	94.37	34.76
Nipper		11.58	133.8	107.2	39.52	118.2	128.9	167.4	95.63	38.44
PBA_Ace		11.5	149.8	106.8	40.23	117.4	127.7	166.5	95.34	38.94
PBA_Blitz		11.42	136.4	97.9	48.15	114.3	119.9	165.9	86.44	46.02
PBA_Bolt		11.58	136.4	102.6	43.21	117.4	123.9	166	90.98	42.2
PBA_Greenfield		11.5	127	114.6	34.59	128.5	138.7	170.7	103.14	32.07
PBA_Hurricane		11.17	144.7	104.6	41.15	118.7	131.8	165.3	93.43	33.59
PBA_Jumbo2		11.5	133.6	100.3	46.41	116.8	125.9	167.8	88.84	41.92
p value		<0.001	0.006	<0.001	<0.001	<0.001	<0.001	<0.001	<0.001	<0.001
l.s.d. (p < 0.05)		0.186128	2.77946	2.77996	3.94707	2.58175	4.39258	1.3986	2.81285	4.8478
Genotype	SD
CIPAL_1422	1	7	151.3	107.3	61.18	124.4	133.8	188.5	100.28	54.97
Nipper	1	7.33	135.4	104.8	61.9	118.2	126	188.6	97.46	62.49
PBA_Ace	1	7	147.2	107.6	60.83	118.9	128.5	187.6	100.56	59.33
PBA_Blitz	1	7	136.6	95.4	73.03	115.8	120.5	188.8	88.44	68.31
PBA_Bolt	1	7.33	135	102	66.56	120.7	125.4	189.4	94.68	63.99
PBA_Greenfield	1	7	138.1	111.8	55.32	125.1	142.2	190.2	104.79	47.65
PBA_Hurricane	1	7	159.4	105.9	62.33	120.6	132.9	188.5	98.95	55.68
PBA_Jumbo2	1	7	135.6	97.8	70.62	118.3	123	189.1	90.78	66.25
MEAN		7.0825	142.325	104.075	63.9712	120.25	129.038	188.837	96.9925	59.8338
CIPAL_1422	2	14	131	108.7	39.67	129.3	143	172	94.67	29
Nipper	2	14	132.7	104.3	43.67	115.7	139.7	172	90.33	32.33
PBA_Ace	2	14	161	104.3	47.67	117.3	134.7	173.3	90.33	38.67
PBA_Blitz	2	13.67	141.3	97.3	57	110.7	117	173.7	83.67	56.67
PBA_Bolt	2	14	143.3	102.3	47	114.7	126	172	88.33	46
PBA_Greenfield	2	14	119	114.3	37.67	139.3	149.3	175.3	100.33	26
PBA_Hurricane	2	13.33	141	104	46.33	115.7	139.7	170.7	90.67	31
PBA_Jumbo2	2	14	121	99.7	52	113.3	131.7	174.3	85.67	42.67
MEAN		13.875	136.287	104.362	46.3762	119.5	135.138	172.912	90.5	37.7925
CIPAL_1422	3	14	139	106.7	29.33	121	128.7	158.3	92.67	29.67
Nipper	3	14	131.7	114	27.67	124	130.3	159.7	100	29.33
PBA_Ace	3	14	148.3	108.7	29.67	120.3	125.7	157.3	94.67	31.67
PBA_Blitz	3	14	134	99.7	37.67	121.7	128.7	157	85.67	28.33
PBA_Bolt	3	14	136.3	105	31.67	122.3	127.3	157	91	29.67
PBA_Greenfield	3	14	136.3	120.7	22	127.3	135	163	106.67	28
PBA_Hurricane	3	13.33	147.7	104	32	121.3	129	155.7	90.67	26.67
PBA_Jumbo2	3	14	146.3	104	36.33	122.7	129.3	159	90	29.67
MEAN		13.9162	139.95	107.85	30.7925	122.575	129.25	158.375	93.9188	29.1263
CIPAL_1422	4	11	132.4	100.8	24.93	115.4	122.6	147.9	89.89	25.41
Nipper	4	11	135.7	105.7	24.85	114.8	119.7	149.2	94.72	29.6
PBA_Ace	4	11	142.6	106.8	22.75	113	121.8	147.7	95.8	26.1
PBA_Blitz	4	11	133.8	99	24.9	109.2	113.6	144.3	88.01	30.77
PBA_Bolt	4	11	131.1	100.9	27.63	112	116.8	145.8	89.91	29.16
PBA_Greenfield	4	11	114.8	111.7	23.36	122.1	128.1	154.4	100.77	26.61
PBA_Hurricane	4	11	130.9	104.4	23.94	117	125.5	146.2	93.43	20.99
PBA_Jumbo2	4	11	131.3	99.9	26.68	112.8	119.8	148.9	88.93	29.07
MEAN		11	131.575	103.65	24.88	114.537	120.987	148.05	92.6825	27.2138
p value		0.183	0.523	0.158	0.444	<0.001	0.059	0.006	0.201	0.025
l.s.d. (p < 0.05)		ns	ns	ns	ns	5.18828	8.82132	2.56416	ns	9.6229
